# Supplementary material for: Can physiological network mapping reveal pathophysiological insights into emerging diseases? Lessons from COVID-19
Source: PLoS One. 2025 Nov 21;20(11):e0337333. doi: 10.1371/journal.pone.0337333 (PMC12637946; doi:10.1371/journal.pone.0337333)
Supplement: S1 Table — (XLSX) [file pone.0337333.s002.xlsx]

## Sheet: Sheet1
	O2Sat	MBP	RR	HR	T	Consciousness	Hb	WBC	Plt	CRP	Cr	BUN	AST	ALT	ALP	Na	K	INR	pH	PCO2	HCO3
O2Sat
MBP	201
RR	200	200
HR	201	201	200
T	201	201	200	201
Consciousness	198	198	197	198	198
Hb	197	197	196	197	197	195
WBC	199	199	198	199	199	197	198
Plt	194	194	193	194	194	192	195	195
CRP	187	187	186	187	187	185	185	187	182
Cr	199	199	198	199	199	197	197	199	194	187
BUN	199	199	198	199	199	197	197	199	194	187	200
AST	161	161	160	161	161	159	162	162	159	154	162	162
ALT	161	161	160	161	161	159	162	162	159	154	162	162	161
ALP	157	157	156	157	157	155	158	158	155	150	158	158	157	158
Na	197	197	196	197	197	195	195	197	192	185	198	198	160	160	156
K	197	197	196	197	197	195	195	197	192	185	198	198	161	161	157	197
INR	165	165	164	165	165	163	165	165	163	158	166	166	146	146	142	164	165
pH	186	186	185	186	186	184	186	187	183	175	187	187	158	158	155	185	185	158
PCO2	186	186	185	186	186	184	186	187	183	175	187	187	158	158	155	185	185	158	187
HCO3	186	186	185	186	186	184	186	187	183	175	187	187	158	158	155	185	185	158	187	187
