# Supplementary material for: Can physiological network mapping reveal pathophysiological insights into emerging diseases? Lessons from COVID-19
Source: PLoS One. 2025 Nov 21;20(11):e0337333. doi: 10.1371/journal.pone.0337333 (PMC12637946; doi:10.1371/journal.pone.0337333)
Supplement: S3 Table — Abbreviations: O2Sat – capillary oxygen saturation; MBP – mean blood pressure; RR – respiratory rate; HR – heart rate; T – body temperature; Hb – Haemoglobin; WBC – White Blood Cell count; Platelet counts – Platelet count; CRP – C-reactive protein; Cr – Serum creatinine; BUN – Blood urea nitrogen; AST – Aspartate aminotransferase; ALT – Alanine aminotransferase; ALP – Alkaline phosphatase; Na ⁺ – Sodium; K ⁺ – Potassium; INR – International normalized ratio; pH – Arterial hydrogen ion concentration; PCO2 – Arterial partial pressure of carbon dioxide; HCO3 – Arterial bicarbonate concentration. (XLSX) [file pone.0337333.s004.xlsx]

## Sheet: Sheet1
COVID-PCR	Gender	Age	Past_medical_history _of_Diabetes	Past_medical_history _of_hypertension	Length of Hospital Stay (days)	BMI	O2Sat	MBP	RR	HR	T	Consciousness (1: coma, 2: stupor, 3: conscious)	Hb	WBC	Plt	CRP	Cr	BUN	AST	ALT	ALP	Na	K	INR	pH	PCO2	HCO3	Outcome (1= non-survivor, 2= survivor)
Pos	Male	67	0	0	4	27.1527	96	70.6667	20	99	37	3	10.1	16120	251	89	2.88	123	234	94	383	132	6.95	2.43	7.4	29.2	18.55	1
Pos	Female	64	0	0	2		93	83.3333	20	85	36.8	3	9.3		12000	72	0.83	30.8	179	30	14.6	131	6.62	1.68	7.35	19	10.5	1
Pos	Male	69	1	0	26	31.0204	100	86.6667	18	60	37	3	6.5	23030	15000	148	1.2	16	42	14	171	135	3.76	1.23	7.4	53	33.6	1
Pos	Male	70	0	0	13	27.7551	89	87	20	131	39.7	3	6.5	1100	16000	105.8	0.94	17.5				135	4.2	1.68	7.44	46	31.2	1
Pos	Male	53	1	0	16	31.1419	92	92.3333	20	111	38.4	3	8.58	5240	36000		1.22	51				145	4.09	1.23	7.3	58	23.1	1
Pos	Male	70	0	0	6	20.7612	70	80	24	98	39	3	6	2800	46000	99	1.03	24	27	17	273	138	4.59	1.63	7.41	67	43	1
Pos	Female	32	0	0	6	40.0577	55	118	26	124	38	3	11.1	8400	52000	77	0.64	9.6	65	20	275	142	3.83	1.42	7.41	48	30.4	1
Pos	Male	79	0	1	21	28.7317	90	80	22	90	38	2	10.8	5920	55000	76	1.73	37	110	26	780	136	5.3	1.57	7.4	32	19.8	1
Pos	Male	30	0	0	18	27.6817	96	90	18	88	37		13.7	5480	88000	50	0.3	10	2040	1540	1756	138	4.54	2.15	7.22	50	20.5	1
Pos	Female	83	1	0	14	22.2041	80	108	17	102	36.5	2	14.6	6560	100000	68	3.3	111	67	75	114	141	6.33	1.38	7.32	34	17	1
Pos	Female	37	0	0	4	33.2986	84	80.3333	20	132	38.4	3	9.1	3300	105000	82	0.67	3	45	24	296	139	3.7	1.05	7.47	19	13.8	1
Pos	Male	84	0	0	2	21.2585	86	103.333	22	66	36.8	3	9.1	3300	105000	64.7	2.08	43.8				140	4.96	3.87	7.32	39	20.1	1
Pos	Male	63	1	1	4	26.8519	85	92		94	39.5	3	16.4	5480	105000	68	1.1	16	54	19	127	139	4	1.15	7.39	39	23.6	1
Pos	Male	58	0	0	17	26.4721	71	87	18	101	36	3	14.7	9000	106000	69	1.05	17				139	4.56	1.5	7.37	43	25.3	1
Pos	Male	72	1	1	32		96	113.333	20	100	38.8	3	15	3200	110000	14	1.34	21	30	10	115	136	4.44	1.43	7.39	44	26.6	1
Pos	Male	74	0	1	3		89	97.3333	16	90	36.3	2	13.7	22600	112000	29	2.54	95	355	226	516	136	7.4	4.6	6.92	24	4.9	1
Pos	Female	68	0	0	2	38.7097	60	123.333	40	80	35.5	2	13.2	10300	115000	80.9	0.58	4.1	75	26	155	138	3.97	1.14	7.3	59	29	1
Pos	Male	53	1	0	2	32.9287	91	89.3333	20	84	36.5	3	10.9	4200	118000	79.9	2.74	70.3	34	17	129	132	4.6	1.34	7.4	34	21.1	1
Pos	Male	84	0	0	2	33.7778	72	70	25	145	38	2	9	1100	123000	79	2.47	53	145	60	615	142	4.98	1.37	7.11	60	19.1	1
Pos	Female	78	0	1	44	31.25	86	100	20	90	37	3	14.7	4140	126000	16	2.06	44	30	12	128	139	4.03	1.63	7.42	46	29.8	1
Pos	Male	66	1	1	18	35.5556	92	70	16	101	37	1	10.5	6120	129000	31	1.95	41	24	12	251	139	4.2	1.1	7.39	48	29	1
Pos	Female	59	0	0	5	27.4077	98	83.3333	14	113	36	3	5	3410	135000	54	1.95	89	29	17	82	140	4.7	4.5	7.29	30	14	1
Pos	Male	58	1	0	7	31.1419	64	55	25	90	39.8	2	12.2	4900	136000	80	1.6	38	136	56	210	138	4.9	1.31	7.37	30	17.3	1
Pos	Male	62	1	0	10	20.7612	90	88	14	88	39	3	11.5	5900	139000	76.2	0.96	14	31	13	111	134	4.41	1.38	7.46	39.4	28.6	1
Pos	Male	87	0	1	4	40.8304	89	98.6667	22	103	37.2	3	13.5	7790	140000	92	1.1	41		21	150	141	5.16	1.76	7.45	52	36.1	1
Pos	Male	84	1	1	5	21.4844	92	101.333	16	120	37.7	3	12.9	9400	140000	81	1	18	30	18	168	130	3.6		7.45	40	27	1
Pos	Female	84	0	1	4	27.5482	50	85.3333	16	94	37	1	9.4	8300	143000	77	4.38	82	186	69	155	124	3.01	1.33	7.26	31	13.9	1
Pos	Male	70	1	1	14	40.3912	94	85	18	66	38	3	8.8	3070	146000	25	2.72	106	27	21	149	135	4.3	1.29	7.29	25	12	1
Pos	Female	55	0	0	1		90	79.6667	18	80	37.2	3	11.6	3920	148000	250	1	9				133			7.41	38	24	1
Pos	Male	73	0	0	42	27.7551	88	80	19	110	36.8	3	14.7	7320	152000	22	3.3	70	48	47	497	134	6.5	1.4	6.96	63	14.2	1
Pos	Female	73	0	1	7	24.841	96	93.3333	26	100	39.5	3	12.6	26270	158000	160	4.67	77	43	14	187	139	4.85	5	7.13	47	15.6	1
Pos	Male	23	0	0	8	31.1419	95	83.3333	16	100	37.2	3	15.4	4500	161000	43	0.8	9	47	58	146	141	4.4	1.53	7.42	39	25.3	1
Pos	Female	83	1	1	5	33.2031	82	86.6667	17	115	39	3	12.1	5070	166000	79	1.47	25	123	48	179	135	4.8	1.38	7.47	32	24.1	1
Pos	Male	67	0	0	3	21.2585	84	88.3333	24	100	37.2	3	13.6	5990	169000	82	1.67	35	100	67	237	135	4.94	1.52	7.42	29	18.8	1
Pos	Male	86	0	0	11	21.2245	88	92.3333	28	136	38.5	3	14.2	7590	170000	56	1.13	25	55	44	127	142	3.57	1.14	7.44	35	23.8	1
Pos	Male	74	0	0	13	27.1605	87	89	15	75	37	3	14	4000	176000	27.7	1.51	18.9	47	32	106	138	4.63	1	7.4	40	24.8	1
Pos	Male	60	1	0	15	28.4444	95	73.3333	18	88	37	3	9.3	5580	178000	108	3.09	76	39	33	522	136	4.56	1.13	7.28	32	15	1
Pos	Male	53	0	0	2	40.573	86	84	38	86	37.5	3	14.1	13000	179000	131	1.13	13	54	58	368	140	5.29	1.15	7.34	48	25.9	1
Pos	Female	65	0	1	25		95	109.667	20	102	37.8	3	11.7	10690	183000	40	1.1	26	34	11	155	137	4.5	1.2	7.46	30.8	22.2	1
Pos	Female	54	0	0	16	24.2215	89	92	17	80	36.8	2	15.5	17000	186000	82	0.7	11	39	51	263	140	3.8	1.17	7.49	33	25	1
Pos	Male	36	0	0	9	25.3815	68	86	24	67	39.7	3	12.8	7300	189000	83	1.07	12.2	74	42	103	140	4.82	1	7.37	43	24.9	1
Pos	Female	74	0	0	8		75	70	19	95	38	3	10.9	11200	189000	27	1.45	18				141	5.05	1.35	7.37	40	23	1
Pos	Male	77	0	0	9	24.3375	38.2	104	18	90	38.2	3	11.2	4980	192000	75	1.11	22.5				142	4.3		7.4	42	26	1
Pos	Male	76	1	1	2	22.0317	77	76	16	66	36.1	2	9	13270	193000	80	3.98	64	305	349	241	137	4.1	1.38	7.407	21.4	16.3	1
Pos	Male	68	1	1	6	42.517	79	108.333	22	88	38.5	2	11.5	3000	201000	4	2.4	38.5	61	55	95	141	4.6	1.11	7.42	47	30.4	1
Pos	Male	92	0	0	7	25.3906	85	108.667	22	52	36.5	3	10	6900	225000	80	2.46	72				144	5.75	1.21	7.47	28	20.4	1
Pos	Male	56	1	1	12	23.4375	95	96.6667	20	100	37	3	12	17200	231000	80	7.24	77	25	9	175	139	5.4	1.1	7.15	32	11	1
Pos	Female	77	0	1	4	20.8117	58	87	22	120	36	2	12.5	6380	239000	82	1.35	35.5	110	83	38	130	4.11	1	7.381	35.9	21.48	1
Pos	Male	71	0	1	16	29.4118	69	109.333	20	98	37	2	11.1	13700	270000	105.2	0.82	17.3	48	31	328	148	4.31	1.4	7.42	40	25.9	1
Pos	Female	74	1	1	3	23.4568	86	100.667	20	100	36.8	2	5.2	32400	281000	1	6.47	92.6	37	11	163	137	6.39	1.11	7.35	33	18.2	1
Pos	Female	47	0	1	14	28.0404	95	80	15	80	37	3	6.6	5200	285000	80	0.9	17	34	13	287	138	4.2	1.29	7.34	42	22.7	1
Pos	Male	56	0	0	1		50	63.3333	48	94	38.8	3	11	8660	299000	99	1.28	19	96			135	5.3	1.14	7.41	37	23.5	1
Pos	Male	78	1	1	38	27.3438	68	100	38	130	37	2	14.7	7700	315000	87	0.89	20	46	29	274	141	5	1.18	7.42	39.2	28.8	1
Pos	Male	67	0	0	15	#DIV/0!	78	93.3333	34	100	39.5	3	12.2		329000	126	1.64	21	65	27	275	140	5.4	1.29	7.35	20	11	1
Pos	Female	30	0	0	11	24.2188	93	83.3333	18	120	38.5	3	9.1	400	6000	78	0.7	8	483	244	932	134	4	1.42	7.43	35	23	2
Pos	Female	47	0	0	5	26.8977	93	89.3333	20	86	35.5	3	13.8	820	7000	81	0.75	8	39	28	148	144	4.23	1.29	7.44	31	21.1	2
Pos	Male	61	0	1	1	27.4529	99	73.3333	18	83	37.2	3	14	5000	19000	1	1	9				139	4	1.4				2
Pos	Female	56	0	1	7	21.875	91	112.333	19	85	38.9	3	11.1	2970	21000	15	0.96	12				142	3.54	0.9	7.36	50.9	29.16	2
Pos	Female	34	0	0	9	23.833	94	92.3333	20	125	37.9	3	5.3		24000	13	0.82	7	26	13	159	142	3.29	1.5	7.29	52	25	2
Pos	Male	59	0	0	2	30.6793	93	79.3333	18	109	38.2	3	5.7	2400	25000		1.89	22	67	37	193	139	3.75	1.83	7.4	31	19.2	2
Pos	Male	57	0	0	1		88	96.6667	20	100	38.2	3	12.6	3570	32000	27	0.8	9	31	16	113	135	4.5		7.38	43	25.4	2
Pos	Female	28	0	0	3		89	93.3333	20	120	36.9	3	13.3	11880	35000	89	0.6	7	36	7	38	137	5		7.4	37	23	2
Pos	Female	49	0	1	8	23.4375	92	90	12	92	37.5	3	12.5	3100	54000	17	3.22	26	35	24	139	142	5.19	1.07	7.28	50	23.5	2
Pos	Male	35	0	0	19	32.4584	97	98.3333	12	100	37	3	12	2100	55000	8	0.93	18	35	44	162	142	4.81	1.11	7.4	46	28.5	2
Pos	Female	43	0	0	8	25.3906	92	55.3333	17	66	37	3	11.3	20620	56000	135	1.63	51	50	95	803	132	3.62	1	7.37	42	24.3	2
Pos	Male	55	1	1	1	28.4055	89	106.667	22	80	38.1	3	11	2400	59000	13	0.9	11				139	4.1		7.44	36	24.5	2
Pos	Female	23	1	0	19	27.5482	89	113.333	24	108	37	3	11.2	9040	62000	30	0.72	9	53	65	261	140	4.7	1	7.43	32	21	2
Pos	Male	53	1	1	5	22.6474	97	100	12	96	38	3	17.5	3300	67000	81.8	8.63	56.9	36	26	280	135	4.63	1.13	7.47	27	19.7	2
Pos	Male	64	1	0	5	18.5185	93	67.3333	20	70	37.2	3	11.3	4420	72000	79	1.38	31	37	36	102	138	4.1	1.01	7.41	34	21.6	2
Pos	Male	56	0	0	11	26.5338	97	88.3333	18	99	36.7	3	12.6	6540	74000	85	1	17	112	94	272		5.15	1.34	7.45	34	23.6	2
Pos	Male	64	1	0	3	20.2812	90	83.3333	21	101	37.4	3	11.6	35800	78000	76	1.37	26	120	72	158	134	4.92	1.6	7.436	36.4	24.72	2
Pos	Male	35	0	1	14	23.6614	94	80.3333	20	78	37.4	3	5.9	3100	85000	95	4.77	114	20	6	132	140	4.98	1.4	7.16	21	7.5	2
Pos	Male	88	0	0	1	18.5185	92	89	20	86	38	3	15.8	3760	90000	25	1.2	21	29	15	168	137	4.9	1.43	7.41	40	25.4	2
Pos	Female	55	1	0	7	34.1311	89	106.667	29	90	38.2	3	12.1	6100	97000	82.3	0.8	13.1	50	34	273	133	5.29	1.18	7.34	59	31.8	2
Pos	Male	68	1	1	4	25.9516	97	76.6667	20	90	36.9	3	14	3100	101000	4	0.23	3	81	73	1223	139	4.45	1.04	7.35	48	26	2
Pos	Male	77	0	0	5	23.4375	95	112.667	20	100	36.2	3	14	3600	101000		1.13	16.6	48	14	163	139	5.16		7.44	28	19	2
Pos	Male	71	0	1	4	24.8163	88	119	22	170	38.4	3	14.7	3830	104000	23	1.2	16	35	17		137	4.5	1.21	7.44	37	25.1	2
Pos	Male	39	0	0	6	25.9043	98	77	19	120	39	3	14.9	3800	105000	25	1.15	11	34	25	95	142	4.8	0.89	7.46	37	26.3	2
Pos	Male	36	0	0	5	26.8612	91	103.333	18	86	39	3	15.1	4100	105000	6	1.08	10	41	28	48	136	4.82	1.38	7.488	38.9	29.78	2
Pos	Male	80	0	1	1	35.1562	70	113.667	20	120	36.7	3	16.5	6600	105000	103	1.18	23	48	29	73	144	5.31		7.42	28	18.2	2
Pos	Female	53	0	1	1	28.9062	95	91.6667	15	96	37.5	3	12.4	3100	107000	74	0.6	5				134	3.23	1.2	7.49	32	24.4	2
Pos	Male	48	1	0	1	25.4694	90	138	12	80	36.9	3	17.1	5300	107000	54	1.42	24.1	40	43	132	135	4.18	1.11	7.41	38	24.1	2
Pos	Male	53	1	0	4	26.1224	92	109.333	24	158	38	3	13.4	3400	108000	10	1	16				134	4.1		7.43	38	28.2	2
Pos	Male	49	0	0	2	31.1227	89	98.3333	20	88	38.9	3	16.1	9500	110000	80	1.63	20				144	5.12		7.35	45	24.8	2
Pos	Male	76	0	1	7		94	89.3333	18	101	36.9	3	15.9	5000	111000		1.37	26	49	25	93	139	4.29		7.45	40	27.8	2
Pos	Male	70	0	0	2	25.2493	86	83.3333	33	98	38	3	14.6	5000	114000	23	0.9	8	64	63	171	138	4.4	1.25	7.39	47	28.5	2
Pos	Female	69	1	1	5	26.3702	93	103.333	18	110	37	3	13.2	7900	115000	81	0.74	12	33	19	345	140	3.9	1.17	7.41	42	26.6	2
Pos	Male	61	0	0	1	24.4193	97	82	19	92	38.5	3	11.3	5400	121000	8	1.1	14	39	16	157	141	4.7	2.65	7.37	49	28.3	2
Pos	Female	65	0	1	12		94	93.3333	29	80	38.5	3	15.8	6400	124000	87.4	1.05	15	65	40	118	133	3.8	1.31	7.46	34	24.2	2
Pos	Male	52	0	1	5	29.3524	97	117.667	18	115	37	3	15	3990	127000	5	1.28	10	32	33	175	140	3.44	1.19	7.444	41	28.37	2
Pos	Female	60	0	0	6		90	65.6667	18	88	37	3	12.1	3900	129000	165	9.97	56	26	9	356	138	6.23	1.7	7.28	36	16.9	2
Pos	Male	89	0	1	4	24.2215	89	140	20	180	36	3	16.2	3970	131000	30	1	22	45	32	351	132	5.96	1.25	7.37	38	22	2
Pos	Male	62	1	1	1	31.1419	94	95	15	120	36.5	3	14.3	4000	131000	33	1.17	19	43	34	167	143	4.36	1.36	7.46	38	27	2
Pos	Male	54	1	0	1	27.968	97	101	16	100	39.4	3	14.8	7900	131000	53	1	22	22	22	117	134	3.9	1.2	7.44	31	21.1	2
Pos	Male	44	1	0	38	24.9307	94	103.333	22	92	37	3	10.5	5370	133000	77.3	1.05	17	26	18	195	137	4.15	0.86	7.4	47	40	2
Pos	Female	56	0	0	2	32.05	94	93.3333	20	90	37.5	3	11.4	2950	134000	10	0.7	11	47	23	145			3.42	7.4	44	27.3	2
Pos	Male	30	0	0	3	27.7743	95	120	18	65	37.3	3	17.3	6000	134000	56.5	1.35	16	37	25	235	140	5	3.1	7.3	48	23.6	2
Pos	Male	70	0	0	9	20.3125	83	99.3333	18	129	39.6	3	19.9	10400	140000	61	1.08	15	16	5	180	141	4.22	1.31	7.37	51	29	2
Pos	Male	51	0	0	8	23.8754	70	119	16	130	35.5	3	16.2	5	142000		0.87	23				138	5.13	0.98	7.17	92	33.6	2
Pos	Female	65	1	1	8	24.0493	92	100.667	22	102	38	3	13.3	4350	142000		0.9	18	49	37	184	135	4.3	1.04	7.38	51	30	2
Pos	Male	58	1	0	8	24.2215	98	111.333	14	85	36	3	12.6	5850	142000		1.2	22	63	43	156	134	4.88	1.1	7.46	23	17	2
Pos	Female	68	1	1	3	32.0312	92	95.6667	19	92	38	3	11.5	5030	143000	4	1.08	16	24	15	129	139	4.46	0.8	7.433	45.9	30.96	2
Pos	Male	58	0	0	11		84	93.3333	19	98	36.5	3	14.7	4500	148000	8	0.71	8	36	33	105	140	3.9		7.42	38	24.6	2
Pos	Male	42	0	0	2	30.4218	93	91	18	80	36.5		15.5	5000	148000	4.5	0.92	16.5	41	43	192	139	4.3	1.3	7.39	50	30	2
Pos	Male	61	0	1	2	26.8519	96	118.333	18	84	36.6		16.4	4300	150000	6	1.39	18	44	30	129	143	4.56	1.1	7.4	39	24.2	2
Pos	Male	42	1	0	1		89	106.667	20	115	38.4	3	13.8	5600	150000	20	1.08	13	22	29	130	137	4.27		7.38	48	28	2
Pos	Female	91	1	1	4	27.3438	79	106.667	24	80	37.2	3	11.4	13250	151000	35	1.09	21	41	17	179	147	4.89	1.37	7.33	47	24	2
Pos	Male	70	0	0	1		92	96.6667	20	105	37	3	15.2	4700	152000	73	1.2	24	35	19	135	137	4.1		7.36	41	23	2
Pos	Male	60	0	1	3	38.0623	90	109.333	30	80	37	3	15.4	5030	152000	99	0.99	15.3	29	17	41	141	4.78	0.91	7.37	45	26	2
Pos	Male	38	0	1	1	24.8016	97	71.3333	14	104	36.6	3	13.7	7310	152000	53	1.16	11	23	27		138	3.4	1.2	7.48	32	23	2
Pos	Male	67	1	0	4		94	91.6667	44	120	38.9	3	13.2	9200	158000	78.9	1	11				136	4.11	1.41				2
Pos	Male	67	0	1	3	39.4421	96	108	18	88	35	3	14.2	3600	159000	26	0.97	16	30	42	72	142	4.25	1.51	7.38	42	24.8	2
Pos	Male	49	0	0	1	25.7371	95	103.333	20	105	37.6	3	13.3	5400	161000		0.78	4.5				134	3.9		7.44	36	24.5	2
Pos	Female	76	0	0	5	39.0625	88	127.667	18	103	36.6	2	14.6	5750	162000	24	0.74	15	33	23	165	139	4.69	1.27	7.401	51	31.96	2
Pos	Female	81	0	0	1	30.8329	88	95.3333	24	75	38	3	13.9	10700	168000	139	1	25	22	9	168	137	4.3	1.15	7.37	49	28	2
Pos	Female	46	0	0	4	21.5139	90	99.6667	16	61	38	3	9.1	5600	172000	83	9.11	42	15	7	525	136	4.91	0.9	7.29	27	13	2
Pos	Male	45	0	0	3		92	76.6667	15	75	37	3	12.2	11600	173000	8	1.14	11.5	26	13	85	137	4.39	1.15	7.39	54	32.7	2
Pos	Female	59	1	1	7	30.2222	92	101.667	20	118	39.5	3	11.8	4300	174000	48	2.05	35	77	49	83	142	4.4	1.8	7.32	40	20	2
Pos	Female	64	0	0	1	26.6389	90	128	20	88	39	3	13.2	4890	174000	37.8	1.43	74.7				139	4.1		7.36	51	28.8	2
Pos	Male	53	0	0	6	28.699	95	91.6667	16	86	37	3	15.5	12550	176000	61	1.1	16	41	28	170	139	3.9	1.2	7.45	31	21	2
Pos	Female	77	1	0	9	20.0692	93	72.3333	18	84	37.6	2	11	15180	176000	80	4.88	23	24	10	165	142	4.13	1.26	7.32	43	22	2
Pos	Female	62	0	0	6	33.2986	96	119.333	19	130	36	3	12.8	3800	179000	13.5	0.58	3.8	20	19	169	144	4.36	1.19	7.38	37.9	22.89	2
Pos	Male	30	0	0	6	31.6522	81	83.3333	20	82	36.7	3	14.4	6500	179000	64	1	15	32	30	89	142	4.5	1.2	7.4	51	33	2
Pos	Male	87	0	1	2	24.2215	90	121.333	18	101	36	3	12	4000	180000	80	1.8	29	100	50	142	143	4.9		7.37	43	24	2
Pos	Male	65	1	1	2	26.4721	92	94	22	80	37	3	12.5	4270	180000	29	1.03	18	28	17	119	140	4.12	1.26				2
Pos	Female	72	0	1	1	29.1363	96	133.333	20	65	37	3	12.2	7420	181000	7	0.96	10	26	6	250	146	3.98	1.21	7.42	33	22	2
Pos	Female	66	1	1	1	38.2653	55	125.667	30	110	38.7	3	13.4	5800	182000	90	1.08	16	20	13	275	142	4.05	1.79	7.21	63	25	2
Pos	Female	39	0	0	1		98	112.667	20	89	37.2	3	15.7	4400	186000	6												2
Pos	Female	44	1	1	3	35.4922	97	120.667	20	101	37	3	8.5	7000	186000	7	0.69	9	41	35	213	140	3.56	0.81	7.45	38	26.4	2
Pos	Male	32	0	0	3	27.3438	94	87.6667	30	130	36.5	3	16.5	6630	188000	1	0.88	12				141	4.27	0.82				2
Pos	Female	54	1	1	11	30.385	95	93.3333	16	86	38	3	11	3900	190000	78	0.8	7	30	9	107	139	4		7.43	29	19	2
Pos	Female	69	0	0	5		92	96.6667	16	85	36.5	3	11.6	5700	190000	57.2	1.85	39.8				136	5.21		7.34	36	20	2
Pos	Female	55	0	0	1	31.1111	95	85	18	86	39	3	13.6	5900	194000	7.7	0.77	7.7				139	4.6		7.42	37	24	2
Pos	Female	59	0	0	18	19.721	95	107.667	18	90	38.5	3	12	4600	196000	32	1	20	25	18	167	144	3.67	1.03	7.37	53	30.6	2
Pos	Male	63	0	0	1							3	12.7	4100	197000	97	1.1	12	30	27	101	144	4.43	1.3	7.4	45	27.9	2
Pos	Female	96	0	0	1		95	93.3333	20	94	37	3	14.8	7000	198000		0.7	20	34	11	196	133	4	1.26	7.41	29	18.4	2
Pos	Male	52	0	0	1	28.125	94	96	18	77	37	3	16.4	6100	199000	49.9	0.97	13.1	37	29	83	141	3.8	1.91	7.45	38	26.4	2
Pos	Male	79	1	0	2		90	99.3333	14	112	38.7	3	12.9	4700	203000	67.4	0.7	12				142	4.39		7.46	42	29	2
Pos	Female	64	1	0	4	28.578	87	100.333	22	110	36	3	12.5	6180	203000	103	0.88	11	36	34	304	139	4.55	0.83	7.44	40	27.2	2
Pos	Male	78	0	0	7		87	115	16	112	38.8	3	14.5	5250	207000	22	0.97	28	50	36	90	142	3.96	1.77	7.49	34	25	2
Pos	Female	51	1	0	1		70	90	18	78	37	3	17.3	7330	207000	33.6	0.97	20	50	49	111	140	4.7	1	7.44	43	29	2
Pos	Male	53	0	1	1		93	99.3333	18	88	37	3	14.8	10600	211000	37	1.35	17	15	14	259	137	4.32	1.28				2
Pos	Male	94	0	1	3	30.7958	92	87	21	67	37	3	13.5	4900	212000		1.18	19	24	21	120	139	4.63		7.316	56	28.85	2
Pos	Male	50	0	1	2	24.8356	96	83.6667	20	80	37.5	3	15	6070	212000	19	1.1	11	42	54	225	143	4.5	1.2	7.4	39	34	2
Pos	Male	38	0	0	1	18.937	91	100	19	140	41.5	3	17	6190	212000		1	11	33	31	128	140	3.9	1.29	7.41	42	26.6	2
Pos	Male	45	0	1	4	25.5354	96	104	20	92	37.5	3	15.1	6200	216000	9.1	1.42	17	45	53	251	143	4.31	1.12	7.48	21	15.6	2
Pos	Female	52	0	1	7	23.2254	93	83.3333	16	90	37.6	3	8.9	2700	217000	20	0.75	7	89	89	216	140	4.4	1.28	7.38	39	23.1	2
Pos	Male	71	1	0	5	23.1481	92	66.6667	16	85	38.5	3	7.2	5620	217000	76	1.67	27.6	17	6	169	138	3.86	1.52	7.4	36	22.3	2
Pos	Male	58	1	1	1	28.7211	90	116.667	12	120	35	3	15.9	8600	220000	2.5	1.4	10				139	4.5		7.38	29	17	2
Pos	Male	87	0	1	4	31.6406	94	102	18	95	36	3	12.2	8710	220000	103	2.36	29				137	3.95	1.4	7.42	30	19.5	2
Pos	Male	81	0	0	1	27.6361	89	117	20	87	38.9	3	15.6	5920	223000	36	1.1	17	36	23	173	133	4.6	2.67	7.43	29	19	2
Pos	Female	61	1	1	6	23.6614	97	70	19	80	38.5	3	5.5	7900	224000	6	4.41	140	46	23	183	139	5.09	7.36	7.22	41	16.8	2
Pos	Female	63	0	1	15	27.0552	90	101.667	20	85	37	3	14.6	12820	229000	128	0.91	19	39	24	216	139	4.69	2.18	7.36	45	25.4	2
Pos	Female	85	0	1	3	30.4438	87	106.667	18	84	37	3	14.3	13240	229000	86	1.02	18.5	29	3	130	143	4.8	1.13	7.43	41	27.3	2
Pos	Male	48	0	0	5	26.1224	84	103.333	18	114	40	3	13.3	4570	231000	86	1.15	13	49	22		141	4.04	1.34	7.365	47.9	27.63	2
Pos	Female	63	1	1	5	25.7117	88	100	24	103	37.2	3	8	18400	232000	42	0.94	22	181	122	370	140	4.6	0.93	7.4	32	23	2
Pos	Female	73	0	1	4		86	113.333	22	96	39	3	12.9	6500	235000	76.3	0.6	14	60	75		135	4.5	1.37				2
Pos	Female	34	0	0	10	25.6544	93	91	26	88	40	3	14.2	4990	244000	113	0.95	18	34	28	129	138	4.43	0.88	7.44	37	25.1	2
Pos	Female	77	0	1	15	27.3438	85	112.667	18	80	37.1	3	13	3500	249000	18	1.26	24.4	51	19	95	139	4.7		7.38	42	24.8	2
Pos	Male	51	0	0	8	22.231	92	81.6667	19	83	37	3	8.9	9160	250000	36	0.59	4				141	2.5					2
Pos	Male	34	0	0	7	28.7274	94	93.3333	18	90	37	3	14.2	7300	252000	80	0.9	12				139	4.1		7.45	31	21.5	2
Pos	Female	58	0	0	17	23.5304	91	87.6667	20	100	37	3	12.2	4020	254000	82	0.8	12				139	3.7	1.27	7.47	28	20.4	2
Pos	Female	36	0	0	9	24.8016	95	116.667	26	147	36	3	11.5	17300	255000	77	0.92	17	81	20	173	135	4.3	1.2	7.49	31	23.6	2
Pos	Male	60	0	0	4	29.2969	85	102	18	90	37.4	3	14.7	7510	256000	93	0.7	14	34	31	187	139	4.48	1	7.44	39	30	2
Pos	Male	19	0	0	4	24.9135	98	96.6667	14	130	36	3	9.9	6520	257000		0.86	9				141	3.97					2
Pos	Male	73	1	1	12	27.5482	96	103.333	19	109	37	3	11.5	4110	262000	21.5	1.23	20	36	12	180	143	4.84	1.36	7.344	46.8	25.72	2
Pos	Female	51	1	1	12	41.6233	88	74.3333	20	93	37.5	3	9.2	3640	267000	42	1.27	23	27	22	194	141	5	1.54	7.4	47	29	2
Pos	Male	65	0	1	28	22.4913	96	96.6667	18	78	36.5	3	15.4	21800	268000	76	1.24	21	135	46	97	139	4.71	1.2	7.37	41	23.7	2
Pos	Female	59	1	1	3	24.977	92	87.6667	14	85	36.5	3	9.7	4370	274000	60	1.6	18	41	10	161	129	4.8	1.07	7.37	39	22	2
Pos	Female	80	0	1	2	31.25	90	91.6667	18	88	37	3	14.4	5240	278000	55	0.9	9.4	46	29	257	145	5.22	1.06	7.37	52	30	2
Pos	Female	51	0	0	3		92	110	21	110	38	3	13.1	4130	279000	25	0.6	21	57	28	108	140	4.9	1.29	7.435	37.8	25.61	2
Pos	Male	77	0	1	9	27.3909	96	101.667	14	75	36.5	3	12.4	5640	279000	37	1.21	16	50	27	222	142	5.15	1.33	7.47	39	28.4	2
Pos	Male	52	1	1	14	34.6122	93	90	22	80	37	3	10.8	4220	286000	111	1.3	20	30	31	209	133	4.6	1.1	7.4	40	25.4	2
Pos	Female	83	1	1	3	30.4688	83	76.6667	14	80	36	2	15	5960	294000		0.88	23				120	2.82	0.8	7.35	57.9	32.26	2
Pos	Male	58	0	0	1	22.8774	92	109.667	16	84	37.5	3	13.2	13690	304000	146	0.8	10				141	4.3	1.4	7.45	40	27	2
Pos	Female	63	0	1	8		92	109	18	93	39.9	3	13	9000	305000	29	0.78	16	33	16	187	137	4.75	1.25	7.36	48.4	27.9	2
Pos	Female	80	0	1	9	27.2392	93	96.3333	16	77	36.5	3	8.1	4600	307000	61	0.9	13	43	24	174	146	4.4	6	7.47	36.4	26.92	2
Pos	Female	80	0	1	1	33.2986	92	112.333	18	107	36.6	3	14.8	13840	309000	29	1.01	16	33	16	126	136	3.54	2.39	7.44	40	27.2	2
Pos	Female	71	0	0	4		94	98.3333	17	65	37.5	3	12.5	5880	311000	8	0.42	12	23	14	151	145	4.83		7.49	35	26.7	2
Pos	Female	70	0	1	8		89	133.333	18	86	37.8	3	14.3	9300	316000	17.2	1.1	17.7	251	159	680	137	5.19	1.1	7.39	45	27.2	2
Pos	Male	75	0	1	12	22.8571	80	88.3333	16	74	36	3	14.7	9500	323000	79	1.06	21	33	23	116	139	4.5		7.41	41	26	2
Pos	Male	60	0	0	9	23.4375	94	117.667	20	117	36	3	10	5260	325000	44.5	0.9	14	152	340	423	134	4.38	1.57	7.41	49	31	2
Pos	Female	42	0	0	5	20.0288	88	83.3333	22	120	36.9	3	14.8	10700	326000	79.6	0.81	9.1	51	77	190	140	4.26	1.38	7.46	39	27.7	2
Pos	Female	61	1	1	8	24.4646	96	78.3333	20	86	36	3	10.9	5700	337000	75	0.89	13	21	13	208	136	4.38	1.16	7.36	58	32.8	2
Pos	Male	47	1	0	9	24.8356	90	120.667	18	110	38.5	3	15.5	7560	338000	81	0.9	11	47	40	85	138	4.6	1.2	7.44	33	23	2
Pos	Male	50	0	0	6	31.5617	96	86.6667	18	102	38	3	5.7	3960	351000	37.5	1.19	14	43	23	210	147	4.8	1.23	7.33	37.8	20.21	2
Pos	Female	70	0	0	5	29.2969	90	95.6667	20	89	36	3	14.2	9540	355000	80	1.06	13	40	27	163	138	4.45	1.19				2
Pos	Female	67	1	1	8	33.4622	88	93.3333	21	94	36	3	7.3	40300	373000	139	4.31	59	26	16	299	137	5.43	1.5	7.26	33	14.8	2
Pos	Female	47	0	1	16		90	120.667	20	120	38	3	9.7	3300	379000	85.5	2	31	53	33	288	138	4.16	1.36	7.36	36	20.3	2
Pos	Male	61	1	0	8	25.7117	95	92.3333	18	95	36.5	3	11.7	21980	379000	82	0.82	26				135	5.3	1.25	7.45	37	25.7	2
Pos	Male	80	0	0	3		90	91	19	92	37	3	12.5	12800	438000	180	1.4	48				139	5					2
Pos	Female	38	0	0	15	22.719	92	80	17	88	39	3	5.2	37800	454000	85.4	1.97	21				134	4.97	1.19	7.31	33	16.6	2
Pos	Female	83	1	1	1		75	107.667	23	100	37.2	3	12	8360	494000	83	0.97	22				136	5.1					2
Pos	Male	69	1	1	7	24.0741	88	114	22	118	36	3	12.8	9400	555000	82	1.37	20	38	22	234	130	3.96	1.22	7.42	31	20	2
Pos	Female	67	1	1	5	25.3906	96	146	12	100	37	3	11	9160	655000	4.5	0.93	17	20	17	282	141	5.37	1.13	7.05	84	21	2
Pos	Female	38	0	0	17	23.8751	96	105.667	23	118	38.5	3	12	4770		12	0.74	9	22	16	83	145	3.7		7.39	39	23.5	2
Pos	Male	90	0	0	18	21.6049	87	73.3333	18	118	38.7	3	13.6	5750		106	1.17	18	84	33	83	135	4.82	1.3	7.45	29	20.2	2
Pos	Female	60	1	1	3	23.8751	99	66.6667	20	78	37	3	11.1	10760		33	1.07	21	27	10	159	146	4.46	1.38	7.41	46	29.2	2
Pos	Male	41	0	0	1		93	80.6667	20	83	36.3	3				26	1.09	19				135	4.68		7.42	41	26.6	2
Pos	Male	60	0	0	1		95	96.6667	16	100	38	3				7.3	0.98	14.3				139	4.43					2
Pos	Female	21	0	0	1		90	93.3333	22	135	39	3																2
Pos	Male	33	0	0	1	24.8356	95	103.333	16	100	37	3				7	0.9	16				143	4.2	1.1				2
